# Supplementary material for: Phage-Plasmids Spread Antibiotic Resistance Genes through Infection and Lysogenic Conversion
Source: mBio. 2022 Sep 26;13(5):e01851-22. doi: 10.1128/mbio.01851-22 (PMC9600943; doi:10.1128/mbio.01851-22)
Supplement: TABLE S5 [file mbio.01851-22-s0005.xlsx]

## Sheet: suppl_table_5_ENA_accessions
Study_accession (primary)	Study_accession (secondary)	Strain name	Experiment and reads type	Run_accession	Assembly name	Bacterial_taxa	Experiment description
PRJEB52357	ERP137064	CRE_163A9	Genome_sequencing_long_reads	ERR9860250	Genome_assembly_163A9	Escherichia coli	Genome sequencing of strain 163A9
PRJEB52357	ERP137064	CRE_166F4	Genome_sequencing_long_reads	ERR9860251	CRE_166F4	Escherichia coli	Genome sequencing of strain 166F4
PRJEB52357	ERP137064	CRE_169C2	Genome_sequencing_long_reads	ERR9860252	CRE_169C2	Enterobacter cloacae	Genome sequencing of strain 169C2
PRJEB52357	ERP137064	CRE_170E2	Genome_sequencing_long_reads	ERR9860253	CRE_170E2	Enterobacter cloacae	Genome sequencing of strain 170E2
PRJEB52357	ERP137064	CRE_171A5	Genome_sequencing_long_reads	ERR9860254	CRE_171A5	Enterobacter cloacae	Genome sequencing of strain 171A5
PRJEB52357	ERP137064	CRE_211G7	Genome_sequencing_long_reads	ERR9860255	CRE_211G7	Enterobacter cloacae	Genome sequencing of strain 211G7
PRJEB52357	ERP137064	CRE_163A9	MMC_induction_short_reads and hybrid_assembly	ERR9860256, ERR9860250	Hybrid_assembly_163A9	Escherichia coli	MMC induction experiment and hybrid assembly with strain 163A9
PRJEB52357	ERP137064	CRE_166F4	MMC_induction_short_reads	ERR9860257	NA	Escherichia coli	MMC induction experiment with strain 166F4
PRJEB52357	ERP137064	CRE_169C2	MMC_induction_short_reads and hybrid_assembly	ERR9860258, ERR9860252	Hybrid_169C2	Enterobacter cloacae	MMC induction experiment and hybrid assembly with strain 169C2
PRJEB52357	ERP137064	CRE_170E2	MMC_induction_short_reads and hybrid_assembly	ERR9860259, ERR9860253	Hybrid_170E2	Enterobacter cloacae	MMC induction experiment and hybrid assembly with strain 170E2
PRJEB52357	ERP137064	CRE_171A5	MMC_induction_short_reads and hybrid_assembly	ERR9860260, ERR9860254	Hybrid_171A5	Enterobacter cloacae	MMC induction experiment and hybrid assembly with strain 171A5
PRJEB52357	ERP137064	CRE_211G7	MMC_induction_short_reads and hybrid_assembly	ERR9860261, ERR9860255	Hybrid_211G7	Enterobacter cloacae	MMC induction experiment and hybrid assembly with strain 211G7
PRJEB52357	ERP137064	E. coli CRE_163A9	PP_acquisition_short_reads	ERR9860262	NA	Escherichia coli	Test for presence of P1-like P-P 163A9 in E. coli CRE_163A9
PRJEB52357	ERP137064	E. coli 55989	PP_acquisition_short_reads	ERR9860263	NA	Escherichia coli	Test for presence of P1-like P-P 163A9 in E. coli 55989
PRJEB52357	ERP137064	CIP 105917	PP_acquisition_short_reads	ERR9860264	NA	Escherichia coli	Test for presence of P1-like P-P 163A9 in E. coli CIP 105917
PRJEB52357	ERP137064	CIP 53.126	PP_acquisition_short_reads	ERR9860265	NA	Escherichia coli	Test for presence of P1-like P-P 163A9 in E. coli CIP 53.126
PRJEB52357	ERP137064	CIP 76.24	PP_acquisition_short_reads	ERR9860266	NA	Escherichia coli	Test for presence of P1-like P-P 163A9 in E. coli CIP 76.24
